# Supplementary material for: Mapping Chemical Selection Pathways for Designing Multicomponent Alloys: an informatics framework for materials design
Source: Sci Rep. 2015 Dec 18;5:17960. doi: 10.1038/srep17960 (PMC4683530; doi:10.1038/srep17960)
Supplement: Supplementary Data [file srep17960-s2.csv]

	65.70%	26.20%	4%
Element	x	y	z
'Ag'	8.451397005	-8.407166508	-1.928999772
'Al'	2.196860691	6.466901125	-2.165047384
'Au'	3.762933056	-12.77467751	-3.642845553
'B'	5.662330988	0.867790464	7.961436311
'Cd'	13.36194783	-2.492828064	-4.399399978
'Cr'	1.557803848	1.25268926	3.915037464
'Cu'	7.179199303	-4.234065065	1.134054159
'Fe'	2.141127531	-0.985669547	3.953887164
'Ga'	9.017159759	5.202676841	-2.050153913
'Ge'	9.578925718	0.982920351	3.511045278
'Hf'	-9.979127547	4.793896027	-3.169312193
'Hg'	16.41518499	-1.161507924	-5.57206595
'In'	12.53733809	4.032882241	-4.915476052
'Ir'	-6.496894213	-7.663136889	-2.210350062
'La'	-7.246392509	12.22433033	-0.767006423
'Mn'	0.814978656	1.63539546	4.353142537
'Mo'	-8.454190414	-1.873853452	0.310898402
'Nb'	-6.39259613	2.648032874	-1.731781339
'Ni'	1.011374608	-1.64639658	4.54217108
'Os'	-8.883040148	-6.472961717	-3.445919474
'Pd'	-2.220046582	-5.507300901	4.576402543
'Pt'	-2.78032194	-8.622101824	0.261965304
'Re'	-9.99148484	-4.293435109	-5.048554964
'Rh'	-5.441174402	-4.834850491	3.127469331
'Ru'	-7.171870351	-4.110673252	2.726865918
'Sc'	-4.342433064	8.243276146	-0.31404257
'Si'	6.073167768	1.065976972	4.223859134
'Sn'	11.430193	4.25105096	0.790196445
'Ta'	-8.917670908	1.817757347	-3.934838831
'Tc'	-8.846258565	-4.458966215	3.367417933
'Ti'	-2.817803597	5.422951941	-0.747171225
'V'	-0.917654927	3.716368351	3.470046869
'W'	-10.69965401	-4.660587986	-2.366219827
'Y'	-6.176507917	10.69068627	-0.666929582
'Zn'	11.95764156	0.681600342	-1.421759702
'Zr'	-5.37444233	8.202995739	-1.728021076
